# Supplementary material for: Potentially Toxic Element Contamination of Dust from Bus Stops and Parking Lots in a Developing City, East China: Levels, Spatial Distribution, Source Analysis and Risk Evaluation
Source: Toxics. 2026 Jul 6;14(7):593. doi: 10.3390/toxics14070593 (PMC13417220; doi:10.3390/toxics14070593)
Supplement: Supplementary file 1 [file toxics-14-00593-s001.zip]

Archive with 1 entries (1 files):
- toxics-4342443-supplementary.pdf
